# Supplementary material for: Priestia megaterium Metabolism: Isolation, Identification of Naringenin Analogues and Genes Elevated Associated with Nanoparticle Intervention
Source: Curr Issues Mol Biol. 2023 Aug 14;45(8):6704–16. doi: 10.3390/cimb45080424 (PMC10453022; doi:10.3390/cimb45080424)
Supplement: Supplementary file 1 [file cimb-45-00424-s001.zip]

Archive with 1 entries (1 files):
- cimb-2487317-supplementary.pdf
